# Supplementary material for: A bacterial gene-drive system efficiently edits and inactivates a high copy number antibiotic resistance locus
Source: Nat Commun. 2019 Dec 16;10:5726. doi: 10.1038/s41467-019-13649-6 (PMC6915771; doi:10.1038/s41467-019-13649-6)
Supplement: Supplementary file 3 — Source Data [file 41467_2019_13649_MOESM3_ESM.xlsx]

## Sheet: Figure 1b
Figure 1b
	(CFU/ml)
	aTc+
gRNA1	600000000	1266666667	1733333333	7.83333e+08	2.71667e+08
gRNA2	1700000000	8.83333e+08	1616666667	2250000000	1500000000
	(CFU/ml)
	aTc-
gRNA1	8.33333e+07	3.13333e+07	2.86667e+08	2.53333e+08	2.11667e+08
gRNA2	40000000	3.13333e+07	9.16667e+07	1000000	1.06667e+07

## Sheet: Figure 1d
Figure 1d
	(CFU/ml)
	-aTC
CRISPR	680000000	720000000	480000000	205000000	650000000	418000000	1450000000	2100000000	2300000000
Pro-AG	880000000	1160000000	1120000000	767000000	867000000	158000000	1630000000	1980000000	1780000000
	+aTC
CRISPR	27600000	31600000	26000000	49800000	15200000	17500000	28500000	22800000	18000000
Pro-AG	27600000	25600000	32000000	7830000	8000000	1350000	3000000	5400000	11500000
	+aTC +arab
CRISPR	4120000	3600000	2920000	700000	450000	967000	170000	1610000	4250000
Pro-AG	40000	40000	56000	33300	26700	5170	17800	34500	75000

## Sheet: Figure 2a
Figure 2a
	(CFU/ml)
	(Amp)-aTC
CRISPR	205000000	650000000	4.18333e+08	1570000000	2330000000	2630000000	3130000000	2630000000
Pro-AG	7.66667e+08	8.66667e+08	1.58333e+08	1730000000	1850000000	2600000000	1680000000	1780000000
	(Gm)-aTC
CRISPR	170000000	6.16667e+08	400000000	2250000000	2050000000	2750000000	2720000000	2620000000
Pro-AG	8.83333e+08	9.83333e+08	1.51667e+08	1350000000	2420000000	2780000000	2330000000	1680000000
	(Amp)+aTC
CRISPR	4.98333e+07	1.51667e+07	17500000	26200000	20000000	50000000	35000000	55000000
Pro-AG	7.83333e+06	8000000	1350000	2600000	10700000	13000000	11000000	12000000
	(Gm)+aTC
CRISPR	4.83333e+07	1.33333e+07	1.78333e+07	26300000	21000000	70000000	65000000	80000000
Pro-AG	5000000	8.83333e+06	1.06667e+06	3150000	10700000	14500000	9500000	13500000
	(Amp)+aTC+arab
CRISPR	700000	450000	966667	183333	3.83333e+06	750000	400000	783000
Pro-AG	33333.3	26666.7	5166.67	18166.7	66666.7	25800	20000	26700
	(Gm)+aTC+arab
CRISPR	650000	516667	983333	225000	6500000	467000	533000	800000
Pro-AG	20000000	2.36667e+07	2.56667e+06	6.83333e+07	7.66667e+07	1370000	6000000	14200000

## Sheet: Figure 3b
Figure 3b
	(CFU/ml)
	(Amp)-aTC
CRISPR	1300000000	1950000000	1650000000	1200000000	1150000000	850000000	900000000	1050000000	1300000000
Pro-AGFP	1650000000	1000000000	1750000000	1350000000	1550000000	1050000000	1150000000	1650000000	1750000000
gRNA Out	900000000	1200000000	1000000000	1250000000	1000000000	950000000	1300000000	1650000000	900000000
	(Gm)-aTC
CRISPR	2000000000	1850000000	1350000000	1250000000	1500000000	1150000000	1100000000	900000000	950000000
Pro-AGFP	1200000000	1650000000	1450000000	1250000000	1850000000	1700000000	1600000000	1750000000	1750000000
gRNA Out	1150000000	1300000000	950000000	1500000000	1050000000	850000000	1400000000	1600000000	1600000000
	(Amp)+aTC
CRISPR	16000000	12500000	13500000	36500000	21500000	31500000	7000000	7500000	7000000
Pro-AGFP	2850000	3550000	2950000	3350000	2950000	2850000	16500000	15500000	16500000
gRNA Out	11500000	13500000	11000000	7500000	9000000	11000000	10500000	11000000	13500000
	(Gm)+aTC
CRISPR	11500000	14500000	13500000	26500000	29500000	27500000	5500000	5000000	8500000
Pro-AGFP	2950000	2200000	2450000	3300000	3400000	3350000	14000000	15000000	18000000
gRNA Out	15000000	11500000	10000000	9000000	9000000	20000000	15000000	9500000	12000000
	(Amp)+aTC +arab
CRISPR	500000	450000	650000	650000	600000	550000	550000	750000	800000
Pro-AGFP	20500	16500	18000	10000	15000	10000	22000	21000	19000
gRNA Out	800000	500000	850000	750000	1050000	600000	1500000	1550000	1450000
	(Gm)+aTc +arab
CRISPR	550000	500000	600000	1500000	750000	850000	550000	500000	700000
Pro-AGFP	10500000	13000000	11000000	15000000	16000000	13000000	9500000	13500000	9500000
gRNA Out	18000000	13500000	20000000	25500000	22000000	27000000	70000000	55000000	60000000

## Sheet: Supp.Figure 2
Supp.Figure 2a
	(CFU/ml)
	-aTC
AmpgRNA1	2150000	2150000	2500000
AmpgRNA2	9500000	12500000	12000000
	+aTC
AmpgRNA1	2400000	2750000	2450000
AmpgRNA2	10500000	7500000	7500000
Supp.Figure 2b
	O.D
	-aTC
AmpgRNA1	1.83	1.385	1.46
AmpgRNA2	1.725	1.235	1.2
	+aTC
AmpgRNA1	1.745	1.415	1.535
AmpgRNA2	1.46	1.45	1.59

## Sheet: Supp.Figure 3
Supp.Figure 3a
	(CFU/ml)
	-aTC
CRISPR	7500000	9000000	8000000
Pro-AG	5000000	8000000	7500000
	+aTC
CRISPR	5500000	7500000	11500000
Pro-AG	6500000	7000000	5500000
Supp.Figure 3b
	O.D
	-aTC
CRISPR	1.385	1.46	1.145
Pro-AG	1.235	1.2	1.33
	+aTC
CRISPR	1.505	1.45	1.235
Pro-AG	1.46	1.485	1.535
	+aTc +arab
CRISPR	1.535	1.465	1.305
Pro-AG	1.51	1.61	1.41

## Sheet: Supp.Figure 4
Supp.Figure 4a
	(CFU/ml)
	(+Amp)-aTC
CRISPR	680000000	720000000	480000000
Pro-AG	880000000	1160000000	1120000000
	(-Amp)+aTC
CRISPR	600000000	680000000	840000000
Pro-AG	1040000000	640000000	1360000000
	(-Amp)+aTC+arab
CRISPR	520000000	800000000	560000000
Pro-AG	600000000	400000000	480000000
Supp.Figure 4b
	(CFU/ml)
	-arab
CRISPR	1440000000	1280000000	1040000000
Pro-AG	760000000	800000000	1000000000
	+arab
CRISPR	880000000	920000000	840000000
Pro-AG	640000000	600000000	320000000

## Sheet: Supp.Figure 5a
Supp.Figure 5a
	(CFU/ml)
	(Amp)-aTc
WT	1440000000	1160000000	2000000000	840000000	480000000	560000000	800000000	1640000000	1160000000
ΔRecA	192000000	200000000	172000000	312000000	224000000	244000000	224000000	280000000	248000000
	(Gm)-aTC
WT	920000000	800000000	1040000000	760000000	1000000000	680000000	1080000000	1400000000	1080000000
ΔRecA	180000000	204000000	160000000	260000000	336000000	272000000	224000000	200000000	232000000
	(Amp)+aTC
WT	6000000	6400000	5200000	1200000	1800000	920000	8800000	9600000	7200000
ΔRecA	480000	440000	800000	1240000	1360000	2320000	1640000	1200000	1480000
	(Gm)+aTC
WT	4000000	4800000	5200000	1640000	1640000	1720000	12000000	14400000	10400000
ΔRecA	720000	800000	440000	1200000	1080000	1000000	2880000	2760000	2280000
	(Amp)+atC+arab
WT	32000	64000	28000	20000	48000	32000	48000	52000	40000
ΔRecA	18800	15200	7600	3200	2000	1600	4400	3600	2800
	(Gm)+aTC+arab
WT	52000000	56000000	60000000	9200000	6800000	5600000	32400000	38000000	38400000
ΔRecA	1800000	2240000	2080000	6400000	6800000	6000000	20400000	25600000	21600000

## Sheet: Supp.Figure 7b
Supp.Figure 7b
	(CFU/ml)
	(Amp)-aTC
CRISPR	800000000	960000000	800000000	1360000000	1280000000	1680000000	1400000000	1200000000	1040000000
Pro-AG	720000000	440000000	760000000	560000000	400000000	480000000	640000000	520000000	480000000
	(Gm)-aTC
CRISPR	480000000	520000000	960000000	1480000000	1120000000	1520000000	1200000000	800000000	1720000000
Pro-AG	520000000	480000000	400000000	360000000	440000000	720000000	520000000	360000000	320000000
	(Amp)+aTC
CRISPR	36000000	35200000	39600000	8000000	6400000	6400000	12800000	16000000	12000000
Pro-AG	9600000	7600000	10000000	8000000	9600000	8000000	5200000	4800000	3200000
	(Gm)+aTC
CRISPR	16000000	48000000	48000000	8400000	9200000	12400000	11200000	12800000	12000000
Pro-AG	7200000	8800000	9600000	7200000	12400000	7600000	3600000	3600000	5600000
	(Amp)+aTC+arab
CRISPR	4080000	4440000	4720000	2840000	2760000	2320000	6800000	10000000	11200000
Pro-AG	428000	428000	468000	60000	96000	80000	840000	720000	840000
	(Gm)+aTC+arab
CRISPR	3200000	5600000	4800000	2720000	2520000	3000000	6400000	12800000	10000000
Pro-AG	32400000	35600000	32000000	35200000	37200000	40800000	34400000	35200000	30400000

## Sheet: Supp.Figure 8
Supp.Figure 8a
	(CFU/ml)
	30°			37°
CRISPR	3500000000	3250000000	2950000000	16000000	22500000	20000000
Pro-AG	3500000000	4000000000	3050000000	15000000	18000000	19000000
Supp.Figure 8b
	(CFU/ml)
	(-aTC) 30°			(-aTC) 37°
CRISPR	2400000000	2050000000	1800000000	750000000	800000000	750000000
Pro-AG	2000000000	1550000000	1150000000	1300000000	1200000000	1400000000
	(+aTC+arab)30°			(+aTC+arab)37°
CRISPR	80000000	70000000	50000000	600000000	800000000	350000000
Pro-AG	22500000	14500000	16500000	110000000	135000000	125000000

[truncated: 4 more sheets: Supp.Figure 9b, Supp.Figure 10, Supp.Figure 11, Supp.Figure 12]
